# Supplementary material for: Non-specific adhesive forces between filaments and membraneless organelles
Source: Nat Phys. 2022 Mar 24;18(5):571–8. doi: 10.1038/s41567-022-01537-8 (PMC9106579; doi:10.1038/s41567-022-01537-8)
Supplement: Source Data Fig. 1 — Scatter plot of the bulk and surface affinities shown in Fig. 5. [file 41567_2022_1537_MOESM3_ESM.txt]

bulk affinity	surface affinity
-1.46330949143043e-05	0.0357461921777276
0.0492313778910673	0.0995195083953442
0.0284519533887063	0.0833229630296064
0.0226927448737188	0.0652922611115181
0.0847092146591271	0.114209027716268
0.0287861431676870	0.0463758235917567
0.0659490162061761	0.0800470071741186
0.174272630161111	0.228168253780231
-0.144037981872007	0.0132883765213567
-0.342293488218441	-0.00917038372752119
-0.0639450066193980	0.00992785284952449
-0.101844708134408	0.0556495954372004
0.00244841868059606	0.0728923779396808
-0.143874071236158	-0.0342615035315504
0.0625432834442827	0.0922286323314298
-0.111714257214077	0.0420051573352814
-0.00796243554611356	0.0599622859370181
0.122681601661932	0.131992799366362
-0.0168992620016706	0.0657137159894763
0.0603063411114146	0.0776789121134969
0.0376043597380589	0.0434139149974876
0.0747488356883038	0.0934437563856079
-0.0499271973877345	0.0546227238984778
0.0351537100823968	0.0795702760572019
0.0702151474389220	0.0487310537653009
-0.0542458161759898	0.0185219746536101
0.000365268901090692	0.0550964369868620
-0.140684826869547	-0.00241253940630485
-0.0928425617833992	0.0553580270778085
-0.00762567727512053	0.175134226498784
-0.0118211360719329	0.0674072943757307
0.0104306351412674	0.0390851038951887
-0.0565898621819136	0.101488756757239
-0.162870079267960	0.0482934340294851
0.0348258643648788	0.116556094757511
-0.00661391438316798	0.112102038413197
-0.0680295191888332	0.0338825362683485
-0.0540944747904946	-0.00252970816178696
0.0195422487601791	0.0819661256731523
-0.343339604331386	0.0166834812498429
-0.107450689993246	0.0329365428786619
-0.210947385604372	0.00395650107619603
0.0179990483097528	0.131211250184391
-0.195631256451005	0.0387286046875996
-0.0355956374875319	0.0739102087201747
-0.345531958385758	-0.0763515400521556
-0.261584443680213	0.0403750812368098
-0.246893607625140	0.0528734335154806
-0.131939300785138	0.0463989743730149
-0.126486188549836	0.0751673304492786
-0.0215342528818365	0.0536450784994130
-0.356302127291413	-0.0186852899149090
-0.252199609053431	-0.0206058496533106
-0.196910284758927	0.000860591993295095
-0.219241918858678	0.0110747698124588
-0.142701709065475	0.00565401942239143
-0.148933921145851	0.0698807228738701
0.101672105023959	0.0988338192385376
-0.124472942731714	0.00707091256495030
-0.0646488192656629	0.0580587844579179
-0.0541759170145767	0.0330941495849339
-0.147452518821311	-0.0367467236764404
0.0291116009709199	0.124287742598552
-0.348070816327167	-0.160842799416734
-0.0798208188840196	-0.0891553754443944
-0.0868963264327574	0.0399268558594186
0.00412552778515347	0.0944971212868584
-0.00612205060995925	0.0789093157995446
0.0508228523419178	0.106142296164432
0.0294698107508969	0.0648432826676980
-0.0284009374938458	0.0124655363989561
-0.122597123899116	0.0280245620310205
0.128128256947323	0.201909668346040
0.0585756959679463	0.104346737416467
-0.0594858139314624	0.00621641533756491
-0.0324598319572632	0.0273322564560422
-0.0523479185123600	0.0183323788204767
-0.0978316785292909	0.00908052003977416
0.0398137623216334	0.200522437037636
0.111372296318880	0.124369263064203
0.164626770108608	0.148368179552034
0.141765795110870	0.108891322996197
0.0597570047532799	0.102623045408302
0.0621874554556575	0.0591494765546918
0.129680489266500	0.156223584274482
-0.0144617054442369	0.0329769310354302
0.0723886935359491	0.0970833604759867
0.0965640243764734	0.163663893927240
0.0104090592484462	0.0190142853461951
-0.187781285176626	0.0418734642772634
-0.159609995219214	-0.0112278154793951
0.00900808213196367	0.0840333267921617
-0.0380205994762043	0.0364975080905410
-0.195365287351051	-0.0466160771918501
-0.0349207861552888	0.0213529090372349
0.0328433243394595	0.0707064315184472
-0.0561223500798280	0.0512141818358310
-0.0719952796362564	0.0766852375572010
-0.145474086747818	-0.0657525734860421
-0.0932019800877905	0.0263754443752542
0.0715792142751804	0.107236690348088
-0.0318188642358297	0.0218309144987170
0.0231982319891315	0.0262707790832314
-0.0136750476511636	0.138256426314047
0.0749774278911792	0.160037518435903
0.0104059741215550	0.0667682175379354
0.0172007293488855	0.0800534090658946
0.0660649741176244	0.100164505223959
-0.0347175512645182	0.0661672503654697
0.0274084099175785	0.0624208776905169
-0.00197990122531966	0.0652569684844890
0.0125696871769214	0.0655466038467945
0.0188293982761497	0.116659715267277
0.0203985862412651	0.0912554383202313
-0.0231977224191894	0.0493576703317049
0.0913158074486969	0.130819680266390
-0.0440195581041843	0.0342936797397325
0.0956334459052906	0.120667785798358
-0.0505322220108269	0.0802653764514879
-0.0882876909295274	0.00840055127497790
0.0115181924358395	0.0549228180335414
-0.00234272194761650	0.0135283280481618
0.127312528699120	0.159037890168113
0.0278164374644798	0.119416730092102
-0.153589599500946	0.0311784449980565
-0.239596357839062	-0.0541030778288912
0.0538337302667806	0.0884969849850093
-0.0105722078070402	0.0752820494436836
0.0155721999739961	0.0948589885817876
-0.0923554943103368	0.0430130479386469
-0.0721338098138843	0.0539333104108021
-0.0664912073069148	0.0346769275393930
0.0414798810199049	0.0694299948397115
0.133807844126199	0.127930716636085
-0.0419927236095826	0.0102193837342554
-0.00289599388209773	0.117968393671429
-0.114760315994811	-0.00628906461529191
0.115908618064398	0.174591643124784
0.0433638444926186	0.112908109611573
0.258951800912117	0.277212022648915
0.0943666446207612	0.0988134832741456
0.249659477613195	0.258019702216108
0.0374506338858944	0.0703951070725228
-0.0224464850091680	0.0239901942997227
-0.177688329350634	0.0529068777812523
0.0108423823320759	0.150238463774093
-0.0611415957846699	0.0886541702699439
-0.0223596830503222	0.0856770550583356
0.00642473530175974	0.0903316325760967
0.0410748794388427	0.0803788898772068
0.180180789578767	0.213141280002693
0.0564302235616522	0.109199345349617
0.0731883776470975	0.0373589836592867
-0.0664714057879822	-0.00645507646130894
0.00513071930898626	0.0278466586177584
0.0685358122967448	0.136924491689883
-0.148122974898314	0.0143597419707209
-0.0437625400113640	0.0414557138210541
0.0716875276673809	0.156403755337798
0.0592433276547107	0.0617143404488883
-0.0600502078419347	0.0384735110785457
-0.0822852855109176	0.0236420337442574
0.0806103235355390	0.130892808930901
0.0525893947516362	0.0801780234573765
-0.0352630923976364	0.100472430891149
0.0297269467290215	0.0521289159285474
-0.313623343254794	-0.00825223445854367
-0.123511002646883	-0.0172153419545008
-0.0979451332083621	0.0175015923344728
-0.0602380569709247	0.0357952616027199
0.0795187868618146	0.159739178890543
-0.0528347193530819	0.159167122041634
0.0281755178563802	0.0595013042200158
-0.116809922216790	0.00400745351637212
-0.263880969742629	-0.0194673923870215
0.0627305972260120	0.0928179292191246
0.0985181536165025	0.0959493091474440
0.0195349464388152	0.0635004870633911
0.0395412390008117	0.113894441036101
-0.00459715546405252	0.0370258103958818
0.00992527443472732	0.0757275602682592
-0.129283181770269	-0.0270028003118281
-0.119269744224646	0.0282841348980694
0.0168133844804670	0.0811169751596447
-0.140081456308601	0.00307313699204943
-0.0271713248728972	0.0662614133780355
-0.128586904758443	0.0159843325435103
-0.0550134508021504	0.0419688840440015
-0.0594370263803644	0.112448244939975
0.0374003062200982	0.0762138495867505
0.0320425888927552	0.0698336252642277
-0.129149769506050	0.0382737570562654
0.0164774106257001	0.0880754681094699
0.0696887372299337	0.119085957147391
-0.0255409316824212	0.0246905557233420
-0.0705712137007552	-0.00220759367054161
0.0263729337444976	0.0850275912232756
0.0582227103896581	0.0613584864696812
0.103001905742889	0.114881345954197
0.139910912393695	0.147292554360415
0.0654329761557354	0.100817851154439
0.0841422437102770	0.104042663676333
0.0868130734660113	0.106270913275497
0.0947239614925455	0.0742336343803930
-0.0822481027460101	0.0646409576918158
-0.288123228850470	-0.0404739734394187
-0.0817370543052767	0.0764342736668678
-0.0260229333671090	0.0488992549209482
-0.0637218882785018	0.0428734348532152
-0.133828910753107	0.00269385047092415
-0.0443683849259765	0.0878735233891688
-0.0569603618353538	0.0519095716659177
-0.0476924103813035	0.00632640053663868
0.0248701008897368	0.126926905226335
-0.0348387148187352	0.0988034584692340
-0.0545365155313366	0.0424787253064709
0.0405801032029717	0.0429171287492763
-0.0392862623449949	0.0372785184843594
-0.0351853817328499	0.0809041514658279
0.0343961910426509	0.108318066250652
-0.119357276911997	0.0424607251893324
-0.0306843669311503	0.119057352105022
0.0426999530537245	0.0828810966175500
-0.0110057682085912	-0.00535333440005901
-0.250370845059927	-0.0523704272381884
-0.170721202387623	0.00322080874293947
-0.198581381573564	-0.0317137117937842
0.0823283060451161	0.142233373778876
0.0576230256575659	0.0655560951465089
0.0433327822922646	0.118886613057668
0.0221007899736580	0.0742670019328404
0.153424704614751	0.113785046897032
0.106549968573579	0.144658679325165
0.131948757903642	0.0885916253195004
-0.00402734880036646	0.0659400700302565
0.0371593714443687	0.0415734190280860
-0.00575786486587387	0.0685618792161862
-0.0137944200382029	0.0422540088388417
-0.0266563490633281	0.0328038344612848
0.0836574526066287	0.166191560100704
0.0480065863964987	0.103658555857913
-0.0130755368512479	0.125783352299457
0.0625777381453782	0.0586683182690668
-0.0400775316565637	0.0151267494696554
0.0299432943434657	0.0756390999382118
0.115909900608035	0.104372270649715
0.0285916333678205	0.0713964190980383
-0.0239575588372936	0.0273506692992031
0.0759964108872461	0.0833664448741096
-0.114401504079286	-0.0272013644938921
0.0990379267660302	0.100973423241814
-0.0159266022330470	0.0386531268607341
-0.121823953894260	-0.0493944195281556
-0.0130864783502510	0.104234426910415
-0.0343069929682092	0.0955803893574761
-0.106235021096408	0.00492393736753534
-0.103637995180019	0.0180681208421155
-0.0435628555432870	0.0744003416725616
-0.0764243864873621	-0.0191948720652049
0.0402359389805969	0.0876253856342898
0.0348606802936353	0.0756304921008209
0.00575867632321297	0.0850615554502760
0.169353886709273	0.177931040908984
-0.00204400468314344	0.0876544120998992
0.136945628192883	0.124841117792072
-0.108290083639893	0.0376559132784339
0.126529313255529	0.137842664764728
-0.0399663986997197	0.0426065852297963
-0.0232631126203402	0.101333354279184
0.138205561103978	0.173983497625862
0.196107438173213	0.152718617096085
-0.186357644650634	-0.00125238192825461
0.0352009887602787	0.0922606525736115
-0.0408035139009662	0.0929787264024039
0.0294297205052322	0.142453795947999
-0.0498821274153220	-0.0305427529302495
0.0994729069990799	0.116658480795790
-0.179230060127845	0.0881650785440687
0.00429928000590672	0.0503869590594488
-0.133566849057461	-0.0194522748980769
0.0175540602233167	0.0630667351963883
-0.125552991980709	-0.0100465394126016
0.0502985426238197	0.132139302126294
0.0414041939454873	0.0760291193960673
0.0141732803468725	0.0834460169742017
0.138981549503429	0.159527957000508
0.0968554024585677	0.124068524546040
0.0610050738477365	0.0573900257758620
0.0439736308567404	0.0464176677963160
0.00654217352937654	0.0820923265606541
0.0935694876983618	0.0778872022507312
0.130649651518885	0.206709237842337
-0.247537431837783	-0.0508928247935032
-0.0102429720022823	0.0498683139415818
-0.469709954114315	-0.133987289501039
-0.238365875611133	-0.00475447361258200
0.143117306409580	0.193556422971743
-0.135900729923440	0.0388898322489767
-0.190798955772909	-0.0123822342597310
-0.150409381701357	0.0477563210729857
0.155193206214746	0.248476648681150
-0.277901713994361	0.00583865466675213
-0.256197843212906	0.000876768926532920
0.0692961717801987	0.154991460415678
-0.0468236121942525	0.0494067453117107
0.0220284884905475	0.0828661908297289
-0.238614566705430	-0.00322170852327952
-0.0694105142475147	0.0452199748842219
0.0164306511275224	0.0521608058398415
0.0670128076947094	0.105699034823433
0.0590487486636806	0.0779923412220381
-0.180539047299474	0.000495718022714835
-0.104332359952103	-0.0223004306565106
0.0652866298020817	0.186403451105295
-0.0248460413222692	0.0892754522105022
-0.120491872951670	0.0334525297521873
-0.137238126092267	0.0307253407847231
0.0338019629063892	0.0239898858287146
-0.0516730374749275	0.0508081278417944
-0.284472759427804	-0.0769270554740404
0.107045572350998	0.136762936609440
-0.00610493494522645	0.0591262766153391
-0.0952834592483391	0.0534008350381456
0.0101794284249693	0.152908250049439
0.0273590742536624	0.0772618701590832
0.213283833352054	0.207915958459990
0.189584469207651	0.132858694449705
0.156598805550485	0.146533787315741
0.131932860801750	0.121031031770638
0.122016171503344	0.116619576895283
0.00128195500694699	0.0491285298163061
-0.0773826954883549	0.0466257872119218
0.261845729892446	0.218007183493894
0.165762334014764	0.0709151353570420
-0.123811404300721	0.0559418088006303
0.0342916404454429	0.136700786663992
0.0534578239698107	0.0887346459676176
-0.0908171653301282	0.0322476157809294
-0.0965592552227581	-0.00510596851958320
-0.0187989765058013	0.0526226430793752
-0.116058148312156	0.0908042496427563
0.0500664161419421	0.0422095529477362
-0.249228621821522	0.00900534918894555
0.0557970627562711	0.0956947053399752
0.0887562204167022	0.140791374570382
-0.115024699814979	0.0176608729840590
0.00587632699808687	0.0841338485698582
-0.0128835704666379	0.0721506668351158
-0.0957987706291462	-0.0155787699253562
-0.0595841722335510	0.0771284536217615
-0.0707302378972837	0.0702630851214118
0.134075243201497	0.122966057203774
0.157354911232512	0.101397934741665
0.0102450415194061	0.0195190167585656
-0.0596909689505656	0.0146062958044715
-0.139433216630404	0.0166462600841972
-0.0357092817108538	0.00311695694685036
-0.0577585997685055	0.0497566605177074
-0.0921072760954816	0.0187895068717229
0.00113518381501466	0.0861050086754494
-0.0404253717895469	0.0303466125874810
0.0775693936721330	0.142149177795317
0.0536575793540357	0.127747207531588
0.0124672201706950	0.0844621530308766
-0.173142883719132	0.0365681935847903
0.00321860119899637	0.0407059534797389
0.0605035187633145	0.0973737026074429
-0.187859714182247	-0.0755249292101098
0.0130316964722780	0.0372289446930079
-0.0946282437239713	-0.00675769763863510
-0.0927439410208192	0.00719866340078821
0.0104558057412418	0.0523964064412145
0.104355485959220	0.0995938846066238
0.118406744197321	0.0592042810172807
0.0562111262739615	0.110346424115648
-0.0620623216740181	0.0543616461410227
-0.00428356781782332	0.0992981611792590
0.122627737753814	0.114643738467318
-0.0219504279882343	0.0463402363350258
-0.0348496524294922	0.0568025577774828
-0.0723762459491401	-0.0329166560830602
0.0199697682459180	0.0767473892022964
0.0128131114787402	0.0678849181481608
0.0439717390683663	0.0491019019030120
-0.00646853521290828	0.0558389172547093
-0.107285043461204	-0.0213649420905077
-0.0527539765967407	0.0356622896830442
-0.0752445014074143	0.0839026547918393
-0.216558581632744	0.0123354493313216
0.0848021657882849	0.192317737149146
-0.00862610897759759	0.110670893537570
-0.0510562028655192	0.0101341859261183
-0.0168676455993388	0.0709261496105683
0.141938030868830	0.138812404612906
0.0199686800314475	0.0804515996022499
-0.0694093563785952	-0.0207590025067838
-0.0961800279244322	-0.0194834342764514
-0.0894784169282454	0.0120920627698071
0.0169344173343448	0.0440487134254297
0.114793503951167	0.119368926560086
0.0244013709318505	0.107163489835675
0.282005071049667	0.281230771553174
0.0641946206498891	0.127186166474964
0.0177450982317787	0.0959427079255021
0.0480853082595703	0.0839790811426040
0.0769492576381091	0.0664222594145967
-0.000939002768761007	0.0784175702616189
-0.0861339564756799	0.0198780044412574
0.113688686569096	0.122982488013886
-0.0480489849349118	-0.00156064467717527
-0.0456020690550043	0.0297174783690976
-0.0697249829563514	0.0377818290146243
-0.0414259742026988	0.0433059828777212
-0.0983915861279716	0.0130822807300795
-0.0162966519929636	0.0351469828579728
-0.0940413542999043	-0.0330710146755725
0.0948096451024844	0.100185889698350
0.0138102380801586	0.0446076382132738
-0.0886256693027266	-0.0151468312894785
0.0698262749065722	0.116509525085228
-0.0569195535673282	0.0595400895575986
0.0531731804645611	0.0828106650195011
0.0271174870278597	0.0709957082405065
0.00876629838107579	0.108216082102660
0.170557448773228	0.151498542940721
-0.0888896181051355	0.0199736341770471
-0.0555140940135839	0.0501345753097747
-0.0239170877458558	0.0887253065217794
-0.0310294778625981	0.0361918690538081
0.104520481164769	0.103277532887301
0.106748018247652	0.126227609513356
0.135268951247665	0.155995481259450
0.0233295138314865	0.00459918995925460
0.120356515432549	0.133507459764680
0.0298001974042084	0.0763732822979511
0.0241909056023025	0.0167689139028188
0.121006999746960	0.126803878662416
0.153481965508863	0.125591998846184
0.0170247703791523	0.0669917194580124
-0.130116111972426	-0.0447698891416910
-0.0983524757827001	0.00156636534673163
-0.0152978248167661	0.0403884354894636
0.100866659678358	0.128052166480501
0.0321832902500489	0.0854827090793095
0.0169981786573357	0.0797391757624913
-0.0481078854127995	0.0289573643501863
-0.0254554694790384	0.0571362750730817
0.105438313149059	0.114531490443628
-0.0158725083298770	0.119108059181122
